# Supplementary material for: A Novel Dual URAT1/GLUT9 Inhibitor Reduces Hyperuricemia by Enhancing Uric Acid Excretion and Attenuating Renal Fibrosis
Source: Pharmaceuticals (Basel). 2026 Mar 16;19(3):490. doi: 10.3390/ph19030490 (PMC13029251; doi:10.3390/ph19030490)
Supplement: Supplementary file 1 [file pharmaceuticals-19-00490-s001.zip]

Archive with 1 entries (1 files):
- pharmaceuticals-4171041-supplementary.pdf
